# Supplementary material for: Upper limits to sustainable organic wheat yields
Source: Sci Rep. 2021 Jun 16;11:12729. doi: 10.1038/s41598-021-91940-7 (PMC8209060; doi:10.1038/s41598-021-91940-7)
Supplement: Supplementary file 2 — Supplementary Information 2. [file 41598_2021_91940_MOESM2_ESM.xlsx]

## Sheet: units & symbols
variable_full_name	variable_unit	variable_symbol
Atmospheric N deposition	kg/(ha a) N	d
N from freeliving bacteria	kg/(ha a) N	f
Symbiotic N2 fixation from forage legumes	kg/(ha a) N	b
Symbiotic N2 fixation from grain legumes	kg/(ha a) N	bG
N content (%) in wheat grain in grain, at 86% dry matter	%	u
wheat conventional yield level	t/ha	yMc
Saturation point (further N increase does not lead to increase in yield)	kg/(ha a) N	s
Yield of forage legume, dry matter	t/(ha a)	yF
fodder need for 1 kg of cow milk	kg/kg	zµ
Energy in cow's milk	MJ per kg	xµ
Energy in wheat grain	MJ per kg	xM
protein concentration in milk	%	(jµ)

## Sheet: values
nr.	variable	value	source
1	d	20	1
2	d	10	2
3	d	15	2
4	d	2.4	3
5	d	43.5	3
6	d	20	3
7	f	5	4
8	b	131	5
9	b	49	5
10	b	227	5
11	b	308	5
12	b	268	5
13	b	373	5
14	b	215	6
15	b	145	6
16	b	146	7
17	b	340	8
18	b	110	7
19	b	46	9
20	b	54	9
21	b	111	10
22	b	48	10
23	b	311	11
24	b	328	11
25	b	342	11
26	b	344	11
27	b	83.4	12
28	b	90	12
29	b	96.7	12
30	b	373	13
31	b	52	14
32	b	153	14
33	b	354	15
34	b	105	16
35	b	85	16
36	b	76	16
37	b	231	17
38	b	165.6	17
39	b	108	18
40	b	256	19
41	b	287	19
42	b	292	19
43	b	312	19
44	b	332	19
45	b	338	19
46	b	377	19
47	b	346	19
48	b	303	19
49	b	299	19
50	b	161	20
51	b	373	20
52	b	152.6	21
53	b	92.9	21
54	b	251	22
55	b	233	22
56	b	186	22
57	b	193	22
58	b	132	23
59	b	210	23
60	b	150	23
61	b	219	23
62	b	164	24
63	b	137	24
64	b	141	24
65	b	66	24
66	b	167	24
67	b	100	24
68	b	243	24
69	b	280	24
70	b	186	24
71	b	216	24
72	b	214	24
73	b	243	24
74	b	274	25
75	b	282	25
76	b	230	25
77	b	150	26
78	b	254	26
79	b	165	26
80	b	127	26
81	b	168	26
82	b	92	26
83	b	69	26
84	b	320	27
85	b	430	27
86	b	109	28
87	b	110	28
88	b	103	28
89	b	90	28
90	b	83	28
91	b	71	28
92	b	68	28
93	b	60	28
94	b	201	29
95	b	201	29
96	b	225	29
97	b	223	29
98	b	174	29
99	b	177	29
100	b	178	29
101	b	191	29
102	b	142	29
103	b	170	29
104	b	179	29
105	b	203	29
106	b	115	29
107	b	167	29
108	b	172	29
109	b	190	29
110	b	42.5	30
111	b	42.2	30
112	b	59.9	30
113	b	87	31
114	b	408.7	32
115	b	305.9	32
116	b	454.8	32
117	b	245.6	32
118	b	360.8	32
119	b	361.2	32
120	b	441.9	32
121	b	244.1	32
122	b	165.3	32
123	b	158.2	32
124	b	224.2	32
125	b	59.4	32
126	b	173.3	32
127	b	391.2	32
128	b	265.2	32
129	b	299.2	32
130	b	186.1	32
131	b	177	32
132	b	41.5	32
133	b	121.4	32
134	b	275.7	32
135	b	20.1	32
136	b	154.3	32
137	b	148.9	32
138	b	185.8	32
139	b	196.6	32
140	b	178.7	32
141	b	104.9	32
142	b	100.9	32
143	b	414	33
144	b	450	33
145	b	433	33
146	b	466	33
147	b	245	34
148	b	108	35
149	b	280	35
150	b	288.4	36
151	b	248	36
152	b	254.5	36
153	b	246.3	36
154	b	220.6	36
155	b	461	37
156	b	313	37
157	b	326	38
158	b	232	39
159	b	277	39
160	b	171.1	40
161	b	404	41
162	b	305	41
163	b	296	42
164	b	244	42
165	b	314	42
166	b	304	42
167	b	275	42
168	b	323	42
169	b	147	43
170	b	128	43
171	b	142	43
172	b	161	43
173	b	87	43
174	b	132	43
175	b	129	43
176	b	137	43
177	b	200	44
178	b	265	44
179	b	260	44
180	b	228	44
181	b	160	45
182	b	170	45
183	b	443	46
184	b	498	46
185	b	176	46
186	b	157	47
187	b	357	47
188	b	343	47
189	b	156	47
190	b	135	47
191	b	159	47
192	b	159.12	48
193	b	183.051	48
194	b	396.508	48
195	b	452.5	48
196	b	147	49
197	b	208	49
198	b	177	49
199	b	212	49
200	b	48	50
201	b	33	50
202	b	193	51
203	b	268	51
204	b	261	51
205	b	223	52
206	b	69	52
207	b	160	53
208	b	171	53
209	b	144	54
210	b	77	54
211	b	23	55
212	b	63	55
213	b	183	56
214	b	121	56
215	b	149	56
216	b	217	57
217	b	430	58
218	b	289	58
219	b	438	58
220	b	365	58
221	b	68	59
222	b	72	59
223	b	56	60
224	b	242	61
225	b	319	61
238	u	2.02164	82
239	u	2.23022	82
240	u	1.92537	82
241	u	2.11791	82
242	u	2.08582	82
243	u	1.65261	82
244	u	2.0056	82
245	u	1.87127	84
246	u	2.13246	84
247	u	2.29478	79
248	u	2.57463	79
249	u	2.40672	79
250	u	2.3694	79
251	u	2.25746	79
252	u	2.23881	79
253	u	2.03358	79
254	u	2.27612	79
255	u	2.10821	79
256	u	2.22015	79
257	u	2.38806	79
258	u	2.83582	79
259	u	1.73684	80
260	u	1.78947	80
261	u	1.99029	83
262	u	2.09135	83
263	u	2.005	81
264	u	2.21	81
265	u	1.93	81
266	u	2.29	81
267	u	2.12687	144
268	u	2.33209	77
269	u	2.27612	77
270	u	2.44403	77
271	u	2.18	73
272	u	2.52	73
273	u	1.45522	71
274	u	2.96642	71
275	u	2.01493	71
276	u	1.90299	71
277	yMc	81716	85
278	yMc	74651	85
279	yMc	72007	85
280	yMc	69611	85
281	yMc	80873	85
282	yMc	78091	85
283	yMc	73102	85
284	yMc	70139	85
285	yMc	73312	85
286	yMc	79979	85
287	s	240	86
288	s	175	87
289	s	225	88
290	s	146	88
291	s	128	88
292	s	139	88
293	s	208	88
294	s	167	88
295	s	115	88
296	s	153	88
297	s	199	88
298	s	305.072	89
299	s	262.927	89
300	s	281.32	89
301	s	297.713	89
302	s	332.718	89
303	s	334.235	89
304	s	257.551	89
305	s	337.856	89
306	s	249.786	89
307	s	315.052	89
308	s	311.01	89
309	s	319.349	89
310	s	304.71	89
311	s	387.425	89
312	s	369.777	89
314	s	205	91
315	s	295	91
316	s	205	91
317	s	205	91
318	s	139.113	92
319	s	155.649	92
320	s	189.649	92
321	s	121.649	92
322	s	177.237	92
323	s	149.423	92
324	s	139.134	92
325	s	153.567	92
326	s	136	92
327	s	222.598	92
328	s	138.062	92
329	s	166.928	92
330	s	149.423	92
331	s	189.649	92
332	s	223.649	92
333	s	170	92
334	s	121.649	92
335	s	202.99	92
336	s	88.6392	92
337	s	121.649	92
338	s	121.649	92
339	s	137.4	93
340	yF	5	99
341	yF	8	99
342	yF	8	99
343	yF	20	99
344	yF	8	99
345	yF	15	99
346	yF	5	99
347	yF	10	99
348	yF	6	99
349	yF	12	99
350	yF	20.69	32
351	yF	18.88	32
352	yF	25.71	32
353	yF	16.01	32
354	yF	18.62	32
355	yF	17.61	32
356	yF	22.91	32
357	yF	13.98	32
358	yF	10.34	32
359	yF	9.74	32
360	yF	14.86	32
361	yF	6.34	32
362	yF	9.4	32
363	yF	18.54	32
364	yF	14.48	32
365	yF	14.06	32
366	yF	11.54	32
367	yF	9.13	32
368	yF	3.5	32
369	yF	11.12	32
370	yF	15.17	32
371	yF	4.57	32
372	yF	9.95	32
373	yF	10.03	32
374	yF	9.6	32
375	yF	11.79	32
376	yF	11.25	32
377	yF	7.03	32
378	yF	6.78	32
379	yF	4.4	44
380	yF	6.05	44
381	yF	4.72	44
382	yF	3.51	44
383	yF	10.6	47
384	yF	15.2	47
385	yF	13.5	47
386	yF	11.3	47
387	yF	10.6	47
388	yF	11.1	47
389	yF	5.6	29
390	yF	6.1	29
391	yF	6.4	29
392	yF	6.5	29
393	yF	5.5	29
394	yF	6.2	29
395	yF	6.5	29
396	yF	6.6	29
397	yF	4.3	29
398	yF	5.1	29
399	yF	5.3	29
400	yF	5.7	29
401	yF	4.2	29
402	yF	5.4	29
403	yF	5.5	29
404	yF	5.9	29
405	yF	10.95	22
406	yF	11.2	22
407	yF	11	22
408	yF	8.2	22
409	yF	3.1	14
410	yF	3.5	14
411	yF	2.1	14
412	yF	1.5	14
413	yF	5.72	12
414	yF	7.41	12
415	yF	7.39	12
416	yF	13	19
417	yF	13.9	19
418	yF	13.1	19
419	yF	15.1	19
420	yF	14	19
421	yF	13.3	19
422	yF	14.9	19
423	yF	13.1	19
424	yF	12.3	19
425	yF	11.6	19
426	yF	9.68	40
427	yF	9.8	20
428	yF	13.4	20
429	yF	7.7	20
430	yF	12.8	20
431	yF	6.9	20
432	yF	11.2	20
433	yF	10.1564	17
434	yF	9.9032	17
435	yF	9.294	24
436	yF	9.394	24
437	yF	9.669	24
438	yF	10.383	24
439	yF	10.874	24
440	yF	9.829	24
441	yF	9.449	24
442	yF	11.822	24
443	yF	8.791	24
444	yF	11.489	24
445	yF	9.246	24
446	yF	11.607	24
447	yF	11.4	16
448	yF	16.1	16
449	yF	15.1	16
450	yF	14.3	16
451	yF	16.9	16
452	yF	5.4	21
453	yF	8.5	21
454	yF	10.21	43
455	yF	10.61	43
456	yF	9.81	43
457	yF	11.63	43
458	yF	6.76	43
459	yF	10.01	43
460	yF	8.27	43
461	yF	9.92	43
462	yF	11.5	10
463	yF	9.8	10
464	yF	9	100
465	yF	13	100
466	yF	14	100
467	yF	20	100
468	yF	8	101
469	yF	11	101
470	yF	10.2	101
471	yF	11.9	101
472	yF	8.8	101
473	yF	11.7	101
474	yF	10.2	102
475	yF	12.6	102
476	yF	11.3	102
477	yF	10.3	102
478	yF	0.855	48
479	yF	0.983	48
480	yF	3.184	48
481	yF	3.665	48
482	yF	15.9	41
483	yF	1.01	41
484	yF	11.1	36
485	yF	12.76	36
486	yF	12.9	104
487	yF	13.7	104
488	yF	13.3	104
489	yF	4.3	105
490	yF	6.7	105
491	yF	5.3	106
492	yF	7.5	106
493	yF	9	107
494	yF	10	107
495	yF	8.5	107
496	yF	9.04	108
497	yF	9.13	108
498	zµ	1.43	109
499	zµ	1.24	110
500	zµ	1.38	111
501	zµ	1.53	112
502	zµ	1.5	113
503	zµ	1.34	108
504	zµ	1.37	108
505	zµ	1.46	108
506	zµ	1.35	108
507	xµ	2.75895	116
508	xµ	2.65247	116
509	xµ	2.69119	116
510	xµ	2.75895	116
511	xµ	2.75895	116
513	xµ	2.97277	115
514	xµ	3.23059	118
515	xµ	3.14	119
516	xµ	2.689	120
517	xM	13.3171	126
518	xM	14.5729	126
519	xM	11.8449	127
520	xM	13.7514	128
521	xM	13.5364	128
522	xM	14.2256	129
523	xM	13.75	129
524	xM	13.6661	130
525	xM	12.9086	131
526	xM	14.1298	131
527	xM	11.8594	132
528	xM	13.6912	132
529	xM	13.5106	133
530	xM	14.5254	133
531	xM	13.0204	134
532	xM	14.1212	134
533	xM	12.513	134
534	xM	13.8202	134
535	xM	13.029	135
536	xM	11.438	136
537	xM	13.9578	128
538	xM	13.9062	137
539	xM	13.502	138
540	xM	13.0634	139
541	xM	13.7428	139
542	xM	12.556	139
543	xM	14.534	139
544	xM	12.6248	140
545	xM	13.5536	140
546	xM	13.8632	141
547	xM	13.7514	142
548	xM	13.9492	143
549	xM	14.62	143
550	(jµ)	3.3	116
551	(jµ)	3.4	116
552	(jµ)	3.3	115
553	(jµ)	3.48	118
554	(jµ)	3.03	108
555	(jµ)	3.36	108
556	(jµ)	3.02	108
557	(jµ)	3.24	108
558	(jµ)	6.02	114

## Sheet: sources
source nr.	Year	Authors	Reference	link
1	2001	Haas, G. et al.	Agriculture, Ecosystems & Environment 83: 43-53	http://www.sciencedirect.com/science/article/pii/S0167880900001602
2	2006	Phoenix, G. et al.	Global Change Biology 12: 470-476	http://onlinelibrary.wiley.com/doi/10.1111/j.1365-2486.2006.01104.x/full
3	2010	Stevens C.J. et al.	Environmental Pollution 158: 2940-2945	http://www.sciencedirect.com/science/article/pii/S0269749110002253
4	2008	Herridge et al.	Plant and Soil 311:1-18	https://link.springer.com/article/10.1007/s11104-008-9668-3
5	1987	Boller, B.C. and Nösberger, J.	Plant and Soil 104: 219-226	https://link.springer.com/article/10.1007/BF02372535
6	1994	Boller, B.C. and Nösberger, J.	Euphytica 78: 167-174	https://link.springer.com/article/10.1007/BF00027514
7	1988	Boller, B.C.	Landwirtschaft Schweiz 1 (4): 251-253	http://agris.fao.org/agris-search/search.do?recordID=CH19890019500
8	1988	Boller, B.C.	Landwirtschaft Schweiz 1 (5): 309-312	http://agris.fao.org/agris-search/search.do?recordID=CH19890003890
9	2002	Bowman, A.M. et al.	Australian Journal of Experimental Agriculture 42: 439-451	http://www.publish.csiro.au/an/EA01103
10	2014	Burchill, W. et al.	Plant and Soil 385: 287-302	http://link.springer.com/article/10.1007/s11104-014-2199-1
11	1989	Burity et al.	Plant and Soil 114:249-255	https://link.springer.com/article/10.1007/BF02220805
12	1995	Brockwell, J. et al.	Soil Biology and Biochemistry 27: 589-594	http://www.sciencedirect.com/science/article/pii/0038071795986363
13	2003	Carlsson, G. & Huss-Danell, K.	Plant and Soil 253: 353-372	https://link.springer.com/article/10.1023/A:1024847017371
14	2004	Chen, W. et al.	Soil Biology and Biochemistry 36: 1205-1212	http://www.sciencedirect.com/science/article/pii/S0038071704001191
15	1994	Claupein, W.	Habilitationsschrift im Fachbereich Agrarwissenschaften, Universität Göttingen, Triade Verlag, Göttingen	https://www.worldcat.org/title/moglichkeiten-und-grenzen-der-extensivierung-im-ackerbau-wirkungen-der-bewirtschaftungsintensitat-auf-die-langfristige-produktivitat-und-stabilitat-von-agrarokosystemen-und-deren-umweltwirkungen/oclc/174202476
16	1983	Crush, J.R. et al.	New Zealand Journal of Experimental Agriculture 11: 17-20	http://www.tandfonline.com/doi/pdf/10.1080/03015521.1983.10427720
17	2010	Dahlin, S. and Stenberg, M.	Plant and Soil 331: 401-412	http://link.springer.com/article/10.1007/s11104-009-0261-1
18	1988	Danso, S.K.A. et al.	Crop Science 28: 106-110	https://dl.sciencesocieties.org/publications/cs/abstracts/28/1/CS0280010106
19	2004	Deprez, B. et al.	Land use systems in grassland dominated regions. Proceedings of the 20th General Meeting of the European Grassland Federation, Luzern, Switzerland, 21-24 June 2004 pp.469-471 ref.3	https://www.cabdirect.org/cabdirect/FullTextPDF/2005/20053181651.pdf
20	2000	Elgersma, A. et al.	Plant and Soil 221: 281-299	http://link.springer.com/article/10.1023/A:1004797106981
21	1993	Farnham, D.E. & George, J.R.	Canadian Journal of Plant Science 73: 1047-1054	http://www.nrcresearchpress.com/doi/abs/10.4141/cjps93-136#.V6LicKL08nc
22	2013	Franko-Lindberg, B.E. & Dahlin, A.S.	Plant and Soil 370: 567-581	http://link.springer.com/article/10.1007/s11104-013-1650-z
23	2006	Freyer, B. et al.	Biological nitrogen fixation of different legume species under water stress. BIOfix - Project, Vienna.	https://www.researchgate.net/profile/Gabriele_Gollner/publication/255616152
24	2011	Giambalvo, D. et al.	Plant and Soil 342: 379-391	http://link.springer.com/article/10.1007/s11104-010-0703-9
25	1988	Hardarson, G. et al.	Crop Science 28: 101-105	https://dl.sciencesocieties.org/publications/cs/abstracts/28/1/CS0280010101
26	1991	Heichel, G.H. & Henjum, K.I.	Crop Science 31: 202-208	https://dl.sciencesocieties.org/publications/cs/abstracts/31/1/CS0310010202
27	1997	Heuwinkel, H. & Gutser, R.	Bestimmung der N2-Bindung zur N-Bilanzierung von Klee-Luzerne-Grass. 4 Wissenschaftstagung zum Ökologischen Landbau, Bonn, S. 272-278	http://mediatum.ub.tum.de/doc/1306523/1306523.pdf
28	1997	Høgh-Jensen, H. & Schjoerring, J.K.	Plant and Soil 197: 187-199	http://link.springer.com/article/10.1023/A:1004289512040
29	2010	Høgh-Jensen, H. & Schjoerring, J.K.	Nutrient Cycling in Agroecosystems 87: 327-338	http://link.springer.com/article/10.1007/s10705-009-9341-0
30	2007	Huss-Danell, K. et al.	Plant and Soil 299: 215-226	http://link.springer.com/article/10.1007/s11104-007-9376-4
31	2006	Hrbek, R.	Auswirkungen variierter Nutzungstermine auf den Ertrag, die Stickstofffixierleistung und auf die Beikrautentwicklung in Luzernebeständen im pannonischen Klimaraum Österreichs. Diplomarbeit, Universität für Bodenkultur, Wien	https://abstracts.boku.ac.at/oe_list.php?paID=3&paSID=4964&paSF=-1&paCF=0&paLIST=0&language_id=DE
32	2003	Jung, R.	Stickstoff-Fixierunglesitung von Luzerne (Medicago sativa L.), Rotklee (Trifolium pratense L.) und Persischem Klee (Trifolium resupinatum L. ) in Reinsaat und Gemenge mit Poaceen - experimentelle Grundlagen und Kalkulationsverfahren zur ermittlung der Stickstoff-Flächenbilanz. Dissertation, Universität Göttingen, 349 pp.	https://ediss.uni-goettingen.de/bitstream/handle/11858/00-1735-0000-000D-F264-C/jung_ruediger.pdf?sequence=1
33	1997	Kelner, D.J. et al.	Agriculture, Ecosystems and Environment 64: 1-10	https://www.sciencedirect.com/science/article/pii/S0167880997000194
34	1995	Lamb, J.F.S. et al.	Crop Science 35: 153-157	https://dl.sciencesocieties.org/publications/cs/abstracts/35/1/CS0350010153
35	1990	Ledgard, S.F. et al.	New Zealand Journal of Agricultural Research 33: 243-249	https://www.tandfonline.com/doi/abs/10.1080/00288233.1990.10428416
36	1999	Loges, R. & Taube, F.	Ertrag und N2-Fixierleistung unterschiedlich bewirtschafteter Futterleguminosenbestände. In: Beiträge zur 5. Wissenschaftstagung zum Ökologischen Landbau, Verlag Dr. Köster, Berlin, p. 101-105	no link available
37	1996	Lopotz, H.-G.	Biologische N2-Fixierung von Klee-Reinbeständen und Klee-Gras-gemengen unter besonderer Berücksichtigung des Einflusses der N-Nachlieferung des Bodens. Dissertation Universität Bonn	https://www.worldcat.org/title/biologische-n2-fixierung-von-klee-reinbestanden-und-klee-gras-gemengen-unter-besonderer-berucksichtigung-des-einflusses-der-n-nachlieferung-des-bodens/oclc/64627828
38	1992	Lory, J.A. et al.	Agronomy Journal 84: 1033-140	https://dl.sciencesocieties.org/publications/aj/abstracts/84/6/AJ0840061033
39	1990	Mallarino, A.P. et al.	Agronomy Journal 82: 785-789	https://dl.sciencesocieties.org/publications/aj/abstracts/82/4/AJ0820040790
40	1990	McNeill, A.M. & Wood, M.	Plant and Soil 128: 265-273	http://link.springer.com/article/10.1007/BF00011118
41	2015	Moghaddam, A. et al.	Biological Agriculture & Horticulture 31: 177-192	http://www.tandfonline.com/doi/pdf/10.1080/01448765.2014.1001437
41	2015	Moghaddam, A. et al.	Biological Agriculture & Horticulture 31: 177-192	http://www.tandfonline.com/doi/pdf/10.1080/01448765.2014.1001437
42	2011	Nyfeler, D. et al.	Agriculture, Ecosystems & Environment 140: 155-163	http://www.sciencedirect.com/science/article/pii/S0167880910003130
43	2013	Oberson, A. et al.	Plant and Soil 371: 237-255	http://link.springer.com/article/10.1007/s11104-013-1666-4
44	2009	Pietsch, G. et al.	Agron. Sustain. Dev. 29 (2009) 353–362	https://link.springer.com/article/10.1051/agro:2008056
45	2012	Pirhofer-Walzl et al.	Plant and Soil 350: 71-84	http://link.springer.com/article/10.1007/s11104-011-0882-z
46	2010	Rasmussen, J. et al.	NJF Seminar 432, Hvanneryri, Iceland, 20-22 June	http://orgprints.org/17882/4/17882.pdf
47	2012	Rasmussen, J. et al.	European Journal of Agronomy 36: 66-74	http://www.sciencedirect.com/science/article/pii/S1161030111001006
48	2014	Raza, A. et al.	Archives of Agronomy and Crop Science 60: 297-311	http://www.tandfonline.com/doi/pdf/10.1080/03650340.2013.791972
49	2002	Reiter, K. et al.	Plant and Soil 238: 41-55	https://link.springer.com/article/10.1023/A:1014240311597
50	2012	Schipanski, M.E. & Drinkwater, L.E.	Plant and Soil 357: 147-159	http://link.springer.com/article/10.1007/s11104-012-1137-3
51	2000	Schmidtke, K. & Rauber, R.	N-Effizienz von Leguminosen im Ackerbau. In: Stickstoffeffizienz von Kulturpflanzen. Deutsche Bundesstiftung Umwelt: Initiativen zum Umweltschutz 12, Erich-Schmidt-Verlag Berlin,pp. 48-69	https://www.esv.info/978-3-503-05924-9
52	1997	Schmidtke, K.	Schätzverfahren zur Ermittlung der N-Flächenbilanz bei Leguminosen. VDLUFA-Schriftenreihe 46, Kongreßband 1997, 659-662	http://docplayer.org/105485176-Kongressband-1997-leipzig.html
53	1997	Schmidtke, K.	Einfluß von Rotklee (Trifolium pratense L.) in Reinsaat und Gemenge mit Poaceen auf symbiontische N2-Fixierung, bodenbürtige N-Aufnahme und CaCl2-extrahierbare N-Fraktionen im Boden. Eigenverl. Inst. für Pflanzenbau u. Pflanzenzüchtung. Dissertation Universität Gießen. Eigenverlag, 201 Seiten.	https://www.researchgate.net/publication/34447034
54	1995	Schnotz, G.	Stickstoff-Fixierungsvermögen mehrjähriger Leguminosen des Dauergrünlandes. Verlag U.E. Grauer, Stuttgart	https://www.booklooker.de/B%C3%BCcher/Angebote/isbn=3861860848
55	1995	Sparrow, D.S. et al.	Agronomy Journal 87: 34-41	https://dl.sciencesocieties.org/publications/aj/abstracts/87/1/AJ0870010034
56	1987	Ta & Faris	Agronomy Journal 79: 820-824	https://dl.sciencesocieties.org/publications/aj/abstracts/79/5/AJ0790050820
57	2000	Vinther, F.P. & Jensen, E.S.	Agriculture, Ecosystems and Environment 78: 139-147	https://www.sciencedirect.com/science/article/pii/S0167880999001243
58	1996	Walley, F.L. et al.	Agronomy Journal 88: 834-843	https://dl.sciencesocieties.org/publications/aj/abstracts/88/5/AJ0880050834
59	1985	West, C.P. & Wedin, W.F.	Agronomy Journal 77: 89-93	https://dl.sciencesocieties.org/publications/aj/abstracts/77/1/AJ0770010089
60	1983	Witty, J.F.	Soil Biology and Biochemistry 15: 631-639	https://www.sciencedirect.com/science/article/pii/0038071783900263
61	1987	Wivstad, M. et al.	Plant and Soil 97: 93-104	https://link.springer.com/article/10.1007/BF02149828
71	2009	Casagrande et al.	Agronomy for Sustainable Development 29: 565–574	https://link.springer.com/article/10.1051/agro/2009015
73	2007	Mäder, P. et al.	Journal of the Science of Food and Agriculture 87:1826–1835	http://onlinelibrary.wiley.com/doi/10.1002/jsfa.2866/pdf
77	2012	Dierauer, H. et al.	Erträge und Qualität Bio-Mahlweizen 2012. Zwischenbericht. Forschungsinstitut für biologischen Landbau (FiBL), CH Frick .	http://www.orgprints.org/22252/1/dierauer-etal-2012-Weizenqualitaet-Zwischenbericht.pdf
79	2003	Schulze-Schilddorf, G. et al.	[Effects of growing conditions on fungal attack, baking quality and mycotoxin contents in organic wheat production.] Bundesanstalt für Landwirtschaft und Ernährung (BLE), Bonn , Geschäftsstelle Bundesprogramm Ökologischer Landbau.	http://www.orgprints.org/4745/1/4745-02OE181-ble-unikassel-2003-mykotxine.pdf
80	1999	Haas, G.	Beiträge zur 5. Wissenschaftstagung zum Ökologischen Landbau. Verlag Dr. Köster, Berlin, 484 - 487.	http://www.orgprints.org/13941/1/NeffWW99.pdf
81	1998	Hagel, I. et al.	Proteinfraktionierung von Weizen eines Langzeitversuchs mit mineralischer und organischer Düngung sowie Anwendung der biologisch-dynamischen Präparate. 110. VDLUFA-Kongreß, 14.- 18.9.1998, Gießen, 231-234.	http://www.orgprints.org/2185/1/2185-hagel-i-et-al-1998-prot-fraktionierung.pdf
82	2007	Steinberger, J. et al.	Wertprüfungen für den ökologischen Landbau Anhang 8.18: Jahresbericht Winterweizen, Qualität 2007	http://www.orgprints.org/15858/19/15858-03OE671-bundessortenamt-steinberger-2007-wertpruefungen_anhang8-18.pdf
83	2007	Thiemt, E.M.	Verbesserung der Stickstoff(N)-Effizienz im Ökologischen Landbau - Bedeutung der N-Aufnahme- und N-Verwertungseffizienz bei Triticale, Weizen und Roggen	http://orgprints.org/9616/
84	2011	Reents, H.J. et al.	Biogas-Fruchtfolgeversuch Viehhausen - Versuchsanlage und Ertragseffekte auf Winterweizen. 11. Wissenschaftstagung Ökologischer Landbau, Gießen, 16.-18. März 2011.	http://www.orgprints.org/17447/3/Reents_17447.pdf
85	2016	FAOSTAT	Crops data	http://www.fao.org/faostat/en/#data/QC
86	2006	Heyn, J.	Ertrag, Ertragskomponenten, Qualitätseigenschaften, Rentabilität, N-Saldo und N-Ausnutzung bei steigender N-Düngung bei den wichtigsten Ackerfrüchten. Landesbetrieb Landwirtschaft Hessen, Kassel	http://cdn.llh-hessen.de/pflanze/boden-und-duengung/n-duengung/N-Steigerung%20-%20Versuchsbericht%202006-04-16.pdf
87	2010	Káš, M. et al.	Archives of Agronomy and Crop Science 56: 451-461	https://www.tandfonline.com/doi/abs/10.1080/03650340903369392
88	2010	Cui, Z. et al	Field Crops Research 116: 140-146	http://www.sciencedirect.com/science/article/pii/S0378429009003347
89	2011	Sieling, K. et al.	Journal für Kulturpflanzen 63: 169-178	https://ojs.openagrar.de/index.php/Kulturpflanzenjournal/article/view/12308
91	2004	Chen, X. et al.	Communications in Soil Science and Plant Analysis 35: 583-597	http://www.tandfonline.com/doi/pdf/10.1081/CSS-120029734
92	2004	Bundy, L.G. & Andraski, T.W.	Agronomy Journal 96: 608–614	http://academic.uprm.edu/dsotomayor/agro6505/Bundy_Amdraslo_aj-96-3-0608.pdf
93	2004	Flowers, M. et al.	Agronomy Journal 96: 124-134	https://dl.sciencesocieties.org/publications/aj/abstracts/96/1/124
99	2008	Kahnt, G.	Leguminosen im konventionellen und ökologischen Landbau, DLG-Verlag	https://www.tib.eu/de/suchen/id/TIBKAT%3A549758399/Leguminosen-im-konventionellen-und-%C3%B6kologischen/
100	2015	Louarn, G. et al.	Plant and Soil 389: 289-305	http://link.springer.com/article/10.1007/s11104-014-2354-8
101	2015	Chmelíková, L.	Archives of Agronomy and Crop Science 61: 329-346	http://www.tandfonline.com/doi/abs/10.1080/03650340.2014.936854
102	2015	Moyo, H. et al.	Biological Agriculture & Horticulture 31: 193-204	http://www.tandfonline.com/doi/pdf/10.1080/01448765.2014.1001792
104	2008	Stinner, W. et al.	European Journal of Agronomy 29: 125-134	http://www.sciencedirect.com/science/article/pii/S1161030108000506
105	2006	Berntsen, J. et al.	Soil Use and Management 22: 197-208	http://onlinelibrary.wiley.com/doi/10.1111/j.1475-2743.2005.00016.x/full
106	2000	Nykänen, A. et al.	Biological Agriculture & Horticulture 18: 55-66	http://www.tandfonline.com/doi/abs/10.1080/01448765.2000.9754864
107	2008	Korsaeth, A.	Agriculture, Ecosystems and Environment 127: 177-188	http://www.sciencedirect.com/science/article/pii/S0167880908001229
108	2008	Steinshamn, H. & Thuen, E.	Livestock Science 119: 202-215	http://www.sciencedirect.com/science/article/pii/S1871141308001145
109	2001	Broderick, G.A. et al.	Journal of Dairy Science 84: 1728-1737	https://www.sciencedirect.com/science/article/pii/S0022030201746085
110	2011	Baldinger, L. et al.	Siliertes italienisches Raygras - eine wertvolle Grundfutterkomponente auch für die ökologische Milchkuhfütterung? In:Beiträge zur 11. Wissenschaftstagung Ökologischer Landbau, Justus-Liebig-Universität Gießen, 15.-18. März 2011, Band 2, 48-51	http://orgprints.org/17641/
111	2003	Bertilsson, J. & Murphy, M.	Grass and Forage Science 58: 309-322	https://onlinelibrary.wiley.com/doi/full/10.1046/j.1365-2494.2003.00383.x
112	1997	Hoffmann, P.C. et al.	Journal of Dairy Science 80: 3308-3315	https://www.sciencedirect.com/science/article/pii/S0022030297763069
113	2001	Dewhurst,R.J. et al.	Journal of Dairy Science 86: 2598-2611	https://www.sciencedirect.com/science/article/pii/S0022030203738557
114	1990	Sosulski, F.W. & Gilbert, G.I.	Journal of Agricultural and Food Chemistry 38: 1351-1356	http://pubs.acs.org/doi/pdf/10.1021/jf00096a011
115	2001	Clark, J. et al.	Nutrient requirements of dairy cattle. Seventh Revised Edition,National Academy Press, Washington, D.C., 381 pp.	https://www.nap.edu/catalog/9825/nutrient-requirements-of-dairy-cattle-seventh-revised-edition-2001
116	2016	Anonymus	Analysis of organic milk, commercial sample, 2016, Germany	no link available
118	2009	van der Werf, H.M.G. et al.	Journal of Environmental Management 11: 3643-3652	https://www.sciencedirect.com/science/article/pii/S0301479709002424
119	1995	Nostitz, B. & Mielke, H.	Journal of Animal Physiology and Animal Nutrition 73: 9-18	https://onlinelibrary.wiley.com/doi/abs/10.1111/j.1439-0396.1995.tb00398.x
120	1994	Souci, S.W., Fachmann, W., Kraut, H.	Food composition and nutrition tables. 5., rev. and completed ed.; Medpharm Scientific Publ.
126	1999	Zijlstra, R.T. et al.	Canadian Journal of Animal Science 79: 187–194	http://www.nrcresearchpress.com/doi/pdf/10.4141/A98-103
127	2020	FAOSTAT	Food Supply - Crops Primary Equivalent	http://faostat3.fao.org/download/FB/CC/E
128	1987	Smith, W.C. et al.	Animal Feed Science and Technology 18: 143-150	http://www.sciencedirect.com/science/article/pii/0377840187900435?np=y
130	1969	National Research Council (U.S.). Subcommittee on Feed Composition	United States-Canadian Tables of Feed Composition: Nutritional Data for United States and Canadian Feeds	https://books.google.de/books?id=iGkrAAAAYAAJ&pg=PA84&lpg=PA84&dq=wheat+kcal&source=bl&ots=yHPJYZHpeN&sig=5_IiYyhuHmoQjFa5BP_-BzQh9dA&hl=en&sa=X&ved=0ahUKEwjSxdLh9erKAhXKA5oKHTgzC4wQ6AEIVzAJ
131	1974	Bowland, J.P.	Canadian Journal of Animal Science 54: 629–638	https://www.nrcresearchpress.com/doi/abs/10.4141/cjas74-076#.X0PDLz8zbDc
132	2004	Kim, J.C. et al.	Animal Science 78: 53–60	https://doi.org/10.1017/S1357729800053832
133	1980	Batterham, E.S. et al.	Animal Production 31: 259–271	https://doi.org/10.1017/S0003356100024594
134	1982	Wiseman, J. et al.	Journal of Agricultural Science Cambridge 98: 89–97	https://doi.org/10.1017/S0021859600041149
135	1989	Bell, J.M. and Keith, M.O.	Animal Feed Science and Technology 24: 253–265	https://www.sciencedirect.com/science/article/pii/0377840189901478?via%3Dihub
136	1989	Fuller, M.F. et al.	Journal of Agricultural Science Cambridge 113: 149–163	https://doi.org/10.1017/S0021859600086706
137	1993	Noblet, J. et al.	Animal Feed Science and Technology 42: 131–149	https://www.sciencedirect.com/science/article/pii/037784019390029J
138	1987	Lin, F.D. et al.	Journal of Animal Science 64: 1655–1663	https://academic.oup.com/jas/article-abstract/64/6/1655/4662485
139	1983	Anderson, D.M & Bell, J.M.	Canadian Journal of Plant Science 63: 385–391	https://www.nrcresearchpress.com/doi/abs/10.4141/cjps83-044#.X0PIXD8zbDc
140	1981	Taverner, M.R. et al.	British Journal of Nutrition 46: 159–171	https://doi.org/10.1079/BJN19810018
141	1991	Haydon, K.D. and Hobbs, S.E.	Journal of Animal Science 69: 719–725	https://academic.oup.com/jas/article-abstract/69/2/719/4705438
142	1977	Eggum, B.O.	Cereal Research Communications 5: 153–157	https://www.jstor.org/stable/23777727
143	1997	Kopinski, J.	Pig Research and Development Corporation, Canberra	no link available
144	2016	Anonymus	sample; official nutritional table on packaging	no link available
